# Supplementary material for: Targeting invasion-associated proteins PfSUB2 and PfTRAMP in Plasmodium falciparum: identification of potential inhibitors via molecular docking
Source: BMC Infect Dis. 2025 Aug 19;25:1038. doi: 10.1186/s12879-025-11380-w (PMC12366235; doi:10.1186/s12879-025-11380-w)
Supplement: Supplementary file 1 — Supplementary Material 1 [file 12879_2025_11380_MOESM1_ESM.xlsx]

## Sheet: Sheet1
Server	Models	ClashScore (Percentile)	Molprobity Score (Percentile)	ERRAT	Error	Warnings	Pass	Verify3d
Alphafold	Alphafold	3.81(96%)	1.96(78%)	87.4587	6	1	2	Fail(26.99%)
RosettaFold	Model1	7.96(82%)	1.93(79%)	80.1187	5	1	3	Fail(25.85%)
	Model2	8.3(80%)	2.02(75%)	74.7774	4	3	2	Fail(32.10%)
	Model3	7.79(83%)	2.08(71%)	80.6548	4	3	2	Fail(28.13%)
	Model4	5.71(92%)	1.88(82%)	78.7425	4	3	2	Fail(26.14%)
	Model5	5.37(93%)	1.86(83%)	71.0914	5	1	3	Fail(17.61%)
Comparative Modelling	Model1	3.28(97%)	1.52(95%)	Error	5	1	3	Fail(16.76%)
	Model2	4.15(96%)	1.57(93%	Error	4	2	3	Fail(36.65%)
	Model3	2.94(98%)	1.51(95%)	Error	4	1	4	Fail(17.61%)
	Model4	1.56(99%)	1.40(97%)	Error	5	1	3	Fail(17.33%)
	Model5	3.11(98%)	1.61(92%)	Error	5	1	3	Fail(12.50%)
Ab Initio	Model1	1.38(99%)	0.98(100%)	Error	0	7	2	fail(27.56%)
	Model2	1.73(99%)	0.93(100%)	Error	1	4	4	Fail(28.69%)
	Model3	1.38(99%)	0.87(100%)	Error	0	5	4	Fail(24.15%)
	Model4	1.9(99%)	1.07(100%)	Error	0	4	4	Fail(35.51%)
	Model5	1.9(99%)	0.95(100%)	Error	1	4	4	Fail(33.52%)
SwissModel		4.87(94%)	1.95(78%)	37.8378	3	2	4	Fail(1.85%)
I-TASSER	Model1	12.79(59%)	3.52(8%)	64.8485	6	3	0	Fail(3.13%)
	Model2	Error	Error	66.2791	6	3	0	Fail(26.70%)
	Model3	Error	Error	57.4405	6	3	0	Fail(13.64%)
	Model4	Error	Error	71.1656	6	2	1	Fail (17.05%)
	Model5	Error	Error	62.5	6	2	0	Fail (15.06%)
